# Supplementary material for: Postgraduate education in nutrition in south Asia: a huge mismatch between investments and needs
Source: BMC Med Educ. 2014 Jan 7;14:3. doi: 10.1186/1472-6920-14-3 (PMC3893432; doi:10.1186/1472-6920-14-3)
Supplement: Additional file 1 — Details of masters in nutrition courses in South Asia. The Additional file 1 lists out the names of colleges and universities with their respective geographical locations and contact details. It also presents the details of master’s courses pertaining to name of degree awarded, specialisations, affiliations, eligibility criteria, mode of delivery and course contents. [file 1472-6920-14-3-S1.xlsx]

## Sheet: Sheet1
				DETAILS OF MASTERS IN NUTRITION COURSES IN SOUTH ASIA
S.No.	Name	City	Country	Address	Telephone No.	Year of formation	Courses	Specialization	Eligibility	Degree Status	Mode of delivery	Modules	Weblink
INDIA
1	Acharya Nagarjuna University	Guntur	India	Nagarjunanagar - 522 510 , Guntur	0863-2346346	1976	M.Sc. (Food &Nutrition Science)	Food & Nutrition	B.Sc. (H.Sc. or Food & Nutrition)	Acharya Nagarjuna University	Regular+Distance Education	Fundamentals of Food and Nutrition, Nutritional Biochemistry, Functional Foods, Institutional Food Service Management, Nutritional Biochemistry, Functional Foods, Nutrition through life cycle, Nutritional assessment techniques, Clinical Nutrition and Dietetics, Diet therapy and counseling, Nutritional assessment techniques, Dietetics and Diet therapy, Food Chemistry and Chemical Analysis of Foods…	www.nagarjunauniversity.ac.in/
2	Acharya N.G. Ranga Agri. University, College of H.Sc., Saifabad	Hyderabad	India	Rajendranagar, Hyderabad-500 030, Andhra Pradesh	040-23244058; 040-24015011; 040-24015017	1964	M.Sc. (H.SC.)	Home Science	B.Sc.(H. Sc)	Acharya N G Ranga Agricultural University	Regular	NA	www.angrau.net
							M.Sc. (Food Science & Technology)	Food Science & Technology	B.Tech.(Agriculture, Engg./Dairy)		Regular	NA
3	NTR University of Health Sciences	Vijaywada	India	Vijayawada 500 030	866-2451206 - 10	1986	M.Sc. (Applied Nutrition)	Applied Nutrition	MBBS/ B. Sc. (Nutrition)/ B.Sc. (H.Sc.)/B.Sc. (Nursing)/ B.Sc. (Biochemistry)	NTR University of Health Sciences	Regular	NA	http://59.163.116.210/
4	Sri Padmavati Mahila Visvavidyalayam, Women's University	Tirupati	India	S.P. Mahila Visvavidyalayam, Tirupati–517502	0877-2284502, 2284535	1983	M.Sc. (Community Health & Nutrition)	Community Health & Nutrition	Candidate should have passed B.Sc. Home Science, B.Sc. Applied Nutrition, B.Sc. Rural Home Science, B.Sc. Clinical Nutrition and Dietetics, B.Sc. Food Science and Quality Control, General B.Sc. with Nutrition as one paper, BHSC (4 years) with 50% marks in groups.	NAAC Accreditated	Regular	Food Science, Nutrition during Life span-1, Nutrition Ecology and Health Education, Nutrition and Health Interventions, Fundamentals of Nutrition, Communicative English. Advances in Nutrition, Nutrition during Life Span-II, Women & Reproductive Health, Nutritional status Assessment: Methodologies, Food Standards, Quality and Safety, Computer Applications. Functional Foods, Management of Nutrition…	www.spmvv.ac.in/Departments.aspx?Id=146
							M.Sc (Food Science & Quality Control)	Food Science & Quality Control			Regular	Food Science, Food Chemistry, Functional Properties of Foods, Food Microbiology and Quality Evaluation, Communicative English. Advances in Nutrition, Food Analysis, Nutritional Biochemistry, Food processing and preservation, Food standards, quality and safety, Computer Applications. Functional foods, Food Toxicology, Community Nutrition, Research Methodology and Statistics, Seminars and panel dis…
							M.Sc (Clinical Nutrition & Dietetics)	Clinical Nutrition & Dietetics			Regular	Food Science, Human Nutrition and Dietetics, Applied physiology, Nutrition and health Interventions, Life Style Management of Diseases, Communicative English. Advances in Nutrition; Clinical Nutrition and Dietetics-1, Nutritional Biochemistry, Nutritional Status Assessment Methodologies, Food Standards, Quality and Safety, Computer Applications Functional Foods, Clinical Nutrition and Dietetics I…
5	GITAM Institute of Science	Visakhapatnam	India	Gandhi Nagar, Rushikonda, Visakhapatnam-530 045	891- 2840508, 2790101, 2790202, 2790404, 2790505	2008	M.Sc. (Food Science & Technology)	Food Science & Technology	B.Sc. (Food science & Technology)	Gitam University, Deemed to be university, UGC Act, 1956	Regular	Food chemistry, Food Microbiology, Technology of Plant foods, Technology of Animal foods, Analysis of Foods, Microbial Methods, Biotechnology in food industry, Principles of Food Engineering, Spices, beverages and confectionery, Biostatistics and computer applications, Technology of Foods, Computer applications in food Industry, Food Product Development and commercialization, Food Preservation Te…	http://www.gitam.edu/cos/science.asp
6	Sri Sathya Sai Institute of Higher Learning	Anantapur	India	Sri Sathya Sai Institute of Higher Learning (Deemed to be University), Vidyagiri, Prasanthi Nilayam - 515 134, Anantapur Dist., Andhra Pradesh	91 8555 287239	1981	M.Sc. (Food Technology)	Food Technology	B.Sc. with science	Deemed University	Regular	Concepts in Food Science & Technology, Advanced Nutritional Biochemistry, Research Methodology & Applied Statistics, Food Microbiology, Design & Formulation of Foods, Food Chemistry, Instrumentation Techniques, Food Standard & Quality Management, Food Grain & Oil Technology, Dairy Technology, Packaging Technology, Entrepreneurship & Food Plant Management, Experimental Methods, Food Processing Uni…	http://www.sssihl.edu.in/dnn/Courses/tabid/537/Default.aspx
			India				M.Sc. (H.Sc.) Food Science & Nutrition	Food Science & Nutrition	B. Sc. (H.Sc.)		Regular	Concepts in Food Science & Technology, Advanced Nutritional Biochemistry, Research Methodology & Applied Statistics, Food Microbiology, Design & Formulation of Foods, Food Chemistry, Instrumentation Techniques, Food Standard & Quality Management, Macro Nutrients, Maternal and Child Nutrition, Diet Engineering, Clinical Biochemistry, Experimental Methods Micro Nutrients, Community Nutrition, Toxic…
7	Osmania University College for Women (Autonomous)	Koti	India	Koti, Hyderabad-500195 Andhra Pradesh	040-24657813	1924 (College), 1997 (Start of F&N Dept)	M.Sc. (Nutrition & Dietetics)	Nutrition & Dietetics	B.Sc. (H.Sc.)Specialization in food & Nutrition or PG Diploma in Dietetics & Public Health Nutrition	Osmania University	Regular	NA	http://www.osmania.ac.in/Womens%20College%20-%20Koti/Indexpage.htm
8	College of Home Science	Jorhat	India	Assam Agricultural University, Jorhat, Assam	NA	1969	M.Sc. (Food & Nutrition)	Food & Nutrition	B.Sc (H.Sc.)	Assam Agricultural University	Regular	NA	http://www.aau.ac.in/
9	College of Home Science	Samastipur	India	Rajendra Agricultural University, Pusa, Samastipur	06274 240226, 240239, 240256 (H.Sc.,Dean)	1982	M.Sc. (Food & Nutrition)	Food & Nutrition	B.Sc. (H.Sc.)	Rajendra Agricultural University	Regular	NA	www.pusavarsity.org.in
10	Tilka manjhi bhagalpur university	Bhagalpur	India	T. M. Bhagalpur University,Bhagalpur - 812007	NA	1979	M.Sc. (Food & Nutrition)	Food & Nutrition	B.Sc. (Food & Nutrition)	NAAC Accreditated	Regular	NA	www.tmbu.org
11	Government D B Girls PG College	Raipur	India	Govt. D. B. Girls' P.G. (Autonomous) College Kalibadi Chowk, Raipur, Chhattishgarh-492001	0771-2229248	1958	M.Sc. (H.Sc.)	Home Science	B.Sc. (H.Sc.)	Pt Ravishankar Shukla University	Regular	NA	http://www.dbgirls.org/#
12	Govt Bilasa Girls PG College	Bilaspur	India	Govt Bilasa Girls PG College, Link Road, Bilaspur, Chattisgarh-495001	07752-224249, 07752-409952	1961	M.Sc. (H.Sc.)	Home Science	B.Sc. (H.Sc.)	Guru Ghasidas University	Regular	NA	http://ggcbsp.com/Principal.aspx
13	Institute of Home Economics	Delhi	India	Institute Of Home Economics F-4 Hauz Khas Enclave, New Delhi - 110016	011-26532402	1961	M.Sc. (H.Sc.)	Home Science	B.Sc. (H.Sc.)	University of Delhi	Regular	Statistics, Research Methods and Computer applications, Biochemistry, Food Microbiology and Food Safety, Food Science and Quality Control, Advanced Human Nutrition, Advanced Therapeutic Nutrition, Public Nutrition, Institutional Food Management, Public Nutrition, Programme Planning in Public Nutrition, Therapeutic Nutrition, Advanced Food Science, Food Processing, Therapeutic Nutrition, and Semin…	http://www.ihe-du.co.in/
14	Lady Irwin College	Delhi	India	Sikandra Road New Delhi - 110001	011-23711222	1932	M.Sc. (H.Sc.)	Home Science	B.Sc. (H.Sc.)	University of Delhi	Regular	Statistics & Computer Applications, Advanced Nutritional Biochemistry and Instrumentation I, Principles of Food Science, Research Methods & Seminar , Advanced Nutritional Biochemistry and Instrumentation II, Food Microbiology & Food Safety, Advanced Human Nutrition II, Therapeutic Nutrition Specialization, Public Nutrition, Institutional Food Management, Public Health Nutrition, Programme Plannin…	www.ladyirwin.edu.in
15	Institute of Hotel Management Catering & Nutrition	Delhi	India	Institute of Hotel Management Catering & Nutrition, Pusa, New Delhi-12	011-25841411, 25840147, 25842429	NA	M.Sc (Dietetics & Food Service Management)	Dietetics & Food Service Management	Graduate in Home Science with Biochemistry or P.G. Diploma in Dietetics & Hospital Food Service OR P.G. Diploma in Dietetics & PHN	IGNOU	Regular	NA	http://www.ihmpusa.net/index.htm
16	IGNOU	Delhi	India	Maidan Garhi, New Delhi-110068	011-29571000, 29533417	1985	M.Sc./M.A (Dietetics & Food Service Management)	Dietetics & Food Service Management	B.Sc. (H.Sc.)) specialization in food and nutrition/PG Diploma in Dietetics and Public Health Nutrition or either the DNHE or CNCC or CFN offered by IGNOU	IGNOU	Distance education	Applied Physiology, Nutritional Biochemistry, Food Safety and Food Microbiology, Advance Nutrition, Clinical and Therapeutic Nutrition, Public Nutrition, Entrepreneurship and Food Service Management, Principles of Food Science, Research Methods and Biostatistics, Understanding Computer Applications, Internship Programme, Dissertation, Nutritional Biochemistry, Food Safety and Food Microbiology, A…	http://www.ignou.ac.in/
17	Dr. Virambhai R.Godhaniya College of Arts, Commerce, Home Science & Information Technology	Porbandar	India	Opp. Income tax office, M. G. Road, Porbandar - 360 575	0286-2247709, 2211865	1988	M.Sc. (Food & Nutrition)	Food & Nutrition	B.Sc (H.Sc)	Saurashtra University	Regular	Brochure in regional language	http://www.drvrginstitute.org/institute.php
18	Sardar Patel University	Vidyanagar	India	Vallabh Vidya Nagar, Gujarat	02692-226814	1955	M.Sc. (Food & Nutrition)	Nutrigenomics) Food Designing and Quality Assurance	Bachelor of Science (Home Science) FN/FSQC or B.Sc.Biochemistry/Microbiology/IndustrialMicrobiology/Biotechnology/Genetics/Bioinformatics/Medical laboratory technology/Agriculture/Horticulture/Food Science/Food technology/Dairy Science or B.Tech Dairy technology/Food Processing Technology	Sardar Patel University, NAAC-B Grade	Regular	Introduction to computers, Principles and Applications of Instruments and Techniques, Basic Biochemistry, Food and Neutraceutical chemistry, Cell and Molecular Biology/Food Microbiology, Statistics, Physiology and clinical Biochemistry, Nutritional Biochemistry OR Food Quality Assurance, Human Genetics, Basic Food Processing, Research Methods and scientific writing, Molecular nutrition OR Food De…	http://www.spuvvn.edu/
							M.Sc. (H.Sc)	Genearal			Regular	Old one is not available, also not yet updated on site
							M.Sc (Food Biotechnology)	Nutrigenomics) Food Designing and Quality Assurance			Regular	Introduction to computers, Principles and Applications of Instruments and Techniques, Basic Biochemistry, Cell and Molecular Biology, Comprehensive viva voce, Food and Neutraceutical chemistry OR Food Microbiology, Statistics, Recombinant DNA Technology, Human genetics OR Food Quality Assurance, Clinical Biochemistry, Basic Food Processing, Research Methods and scientific writing, Medical Nutriti…
19	Hemachandracharya North Gujarat University	Patan	India	Hemachandracharya North Gujarat University ,Patan, GJ 384265	NA	1986	M. Sc. (Home Science)	NA	B.Sc.(H. Sc)	NAAC (B) Accreditation	Regular	Statistics and Research Methodology, Communication and Computer Application, Principles & Theories of Human Development, Early Child hood Education and Management of Programme, Family Resource Management, Statistics and Research Methodology, Communication and Computer Application, Advance Interior designing, Consumer education & Managerial changes in crisis & coping strategies, Human Development,…	http://www.ngu.ac.in/
20	Maharaja Sayajirao University of Baroda	Baroda	India	The M.S. University of Baroda, Fatehgunj, Vadodara - 390 002.	265-2795522 Ext. 21	1926	M.Sc. (Food & Nutrition)	Food & Nutrition	B.Sc. (Home) degree with Foods & Nutrition / B.Sc. Nutrition/B.Sc. Food Science & Technology/ B.Sc. Microbiology/	Baroda University	Regular	NA	http://www.msubaroda.ac.in/
21	Bhagat phool singh mahila vishwavidyalaya	Sonepat	India	College Khanpur KalanDist. Sonepat - 0Haryana	NA	2007	M.Sc. (H.Sc.)	Home Science	B.Sc. (H.Sc.)	UGC recognized	Regular	NA	bpswomenuniversity.ac.in
22	Guru Jambheshwar University of Science & Technology	Hissar	India	Guru Jambheshwar University of Science & Technology, Hisar - 125001 Haryana (India)	01662-263139	1995	M.Tech. (FOOD ENGINEERING)	NA	Graduate in any discipline of Science/Engineering/Technology with at least 50% marks aggregate.	NAAC Accreditation	Regular	4 Semesters (NA)	www.gjust.ac.in
							M. Sc. (FOOD TECHNOLOGY)		Graduate in any discipline of Science/Engineering/Technology with at least 50% marks aggregate.		Regular	5 Semesters (NA)
23	Kurukshetra University	Kurukshetra	India	Kurukshetra University, Kurukshetra, Haryana-136119	01744-238410, 238196	1956	M.Sc. (Food & Nutrition)	Food & Nutrition	B.Sc. (H.Sc.)	Kurukshetra University	Regular	Human Nutrition-I, Nutritional Biochemistry-I, Human Physiology, Therapeutic Nutrition-I, Research Methods & Statistics, Nutritional Biochemistry –II, Human Nutrition –II, Therapeutic Nutrition –II, , Food Product Development, Community Nutrition-I, Institutional Management-I, Food Science-I, Food Safety & Quality Control, Food Microbiology, Food Microbiology, Community Nutrition-II, Institutiona…	http://www.kuk.ac.in/
24	Maharshi Dayanand University	Rohtak	India	Rohtak - 124 001	01262-279520	1976	M.Sc. Food Technology	Food Technology	B.Sc. (H.Sc.)	Maharshi Dayanand University	Regular	Food Chemistry, Principles of Food Engineering, Food Microbiology, Basic Principles of Food Processing, Computer Applications and Statistics, Technology of Cereals & Bakery Products, Technology of Fruits & Vegetables Products, Unit Operations in Food Engineering, Food Analysis &Instrumentation, Program Elective Technology of Milk & Milk Products, Food Packaging, Food Safety and Quality Control, N…	http://mdurohtak.com/
							M.Sc. Food Processing Technology	Food Processing & Technology	B.Sc. (H.Sc.)		Regular	Food Microbiology, Food Chemistry, Nutrition and health, Technology of Cereals, Pulses & Oil Seeds. FPT-Food Analysis and Instrumentation, Seminar and communication Skill, Computer application and Statistics, Basic Principles of food processing and preservation, Technology of Femented Food & Beverage. Principles Food Engineering Food Quality Assurance, Seminar and communication Skill, Unit operat…
25	College of Agriculture, CSK H.P. Krishi Vishwavidyalaya	Palampur	India	CSK H.P. Krishi Vishwavidyalaya, Palampur-176062	01894-283-226	1978	M.Sc. (Food Science & Nutrition)	Food Science and Human Nutrition, Community Nutrition, Food Technology and Human Nutrition, Food Service Management and Dietetics	B.Sc. with Food Science/ Food & Nutrition/ Home Science	Chaudhary Sarwan Kumar Himachal Pradesh Krishi Vishvavidyalaya	Regular	Macro-nutrients in Human Nutrition, Micro-nutrients in Human Nutrition, Food Chemistry and Toxicology, Nutritional Assessment, Nutrition and Health Intervention Programmes, Nutrition Programme Planning and Management, Food Science and Human Nutrition, Advances in Community Nutrition, Nutritional Disorders, Diet Therapy, Maternal and Child Nutrition, Nutrition in Emergencies, Clinical Nutrition, D…	http://www.hillagric.ac.in/
26	Institute of Home Science	Srinagar	India	Hazbartbal Srinagar - 190 006 (J&K)	0194-2420078, 2420405, 2420570	1988	M.Sc. (Home Science)	Food & Nutrition	3 years B.Sc (Home Science)	University of Kashmir	Regular	NA	http://www.kashmiruniversity.net/degreeprograms.aspx
27	College of Agriculture, University of Agricultural Sciences	Bangalore	India	Gandhi Krishi Vignyan Kendra, Bangalore-560065, Karnataka	080-23330984, 9448966901	1963	M.Sc. (H.Sc.)	Home Science	NA	University of Agricultural Sciences		NA	http://www.uasbangalore.edu.in/
28	Centre Food Technological Research Institute	Mysore	India	CFTRI Mysore 570 020	0821-2514310,2514760	1950	M.Sc. (Food Technology)	Food Technology	Science with Chem. as one of the major sub B.Sc. pass course	University of Mysore	Regular	Basic and Food Microbiology, Chemistry of Foods, Applied Mathematics and Statistics, Basic Principles of Engineering, Biochemistry and Nutrition, Principles of Food Processing, Infestation Control and Pesticides, Food Engineering-I, Food Engineering-II, Packaging Technology, Technology of Foods : Meat, Fish and Poultry Products, Industrial Microbiology and Biochemical Engineering, Dissertation Se…	http://www.cftri.com/
29	Manasagangotri, University of Mysore	Mysore	India	Manasagangotri,Mysore 570006	0821-2419361	1933	M.Sc. (Food Science & Nutrition)	Food Science & Nutrition	B.Sc. Home Science (Integrated) / B.Sc. Home Science with Food and Nutrition	University of Mysore	Regular	NA	http://www.uni-mysore.ac.in/
30	Welcome Group Graduate School of Hotel Administration	Manipal	India	Welcome Group Graduate School of Hotel Administration-Diploma College WGSHA, Valley View International, Manipal-576 104	0820-2571101	NA	M.Sc. (Dietetics & Applied Nutrition)	Dietetics & Applied Nutrition	B.Sc with Nutrition	Manipal University	Regular	NA	www.manipal.edu
31	Bangalore University	Bangalore	India	Jnana Bharathi Bangalore - 560 056	080 - 22961006	NA	M.Sc. (Food & Nutrition)	Food & Nutrition	B.Sc (Foods & Nutrition/ Food Technology/ Composite H.Sc./ Clinical Nutrition)	Bangalore University	Regular+Distance Education	NA	www.bub.ernet.in/
32	VHD Home Science College	Bangalore	India	Palace Road, Gandhi Nagar Bangalore - 560009	080- 22200233	NA	M.Sc.(H.Sc.)	Home Science	B.Sc. (H.Sc.)	Bangalore University	Regular	NA	NA
33	CMS College	Kottayam	India	CMS College Kottayam - 686 001	0481 - 2566002	NA	M.Sc. (Food Service Management)	Food Service Management	B.Sc. Degree	NA	Regular	NA	www.cmscollege.ac.in
34	Assumption College	Changanacherry	India	Kanhirapuzha, Palakad Changanacherry 686 101	0481-2402412	1949	M.Sc. (Food Service Management & Dietetics)	Food Service Management & Dietetics	B. Sc. (Home Science – Family and Community Science)	Mahatma Gandhi University	Regular	Nutrition and Diet in Health, Community Nutrition, Food Science – 1, Applied Physiology, Community Nutrition-Practical, Research Methods and Statistic, Biochemical changes in Diseases, Food Microbiology and Sanitation, Dietetics, Computer Application, Management of Front office and Accommodation, Business Organization, Food Science –II, Dietetics Internship, Entrepreneurship Development, Food Fac…	http://www.assumptioncollege.in/default.asp
35	College of Agriculture ,Vellayani	Vellayani	India	Kerala Agricultural University, KAU PO, 680656	0487-2370497 Ext 133	1955	M.Sc.(H.Sc.)-Food & Nutrition	Food & Nutrition	NA	Kerala Agricultural University	Regular	NA	http://www.minglebox.com/college/College-of-Agriculture-Vellayani-Vellayani-P-O/courses
36	University of Calicut	Calicut	India	University of calicut, calicut university p.o., kerala, india. pin 673 635.	0494-2400252 Ext 104	1968	M.Sc.(Family & Community Medicine)	Family & Community Medicine	B.Sc. (Family & Community Medicine)	Calicut University	Regular	NA	http://www.universityofcalicut.info/
							M.Sc. (H.Sc.)- Nutrition Dietetics	Nutrition & Dietetics	B.Sc. (H.Sc.)		Regular	NA
							M.Sc. (Food Science)	Food Science	B.Sc. (H.Sc.)		Regular	NA
37	College of Horticulture	Thrissur	India	College of Horticulture Kerala Agricultural University KAU.P.O.,680656 Thrissur, Kerala	487-2370822	1972	M.Sc. (Foods Science & Nutrition)	Food Science & Nutrition	NA	Kerala Agricultural University	Regular	NA	http://www.kauhort.in/
38	Morning Star Home Science College	Kottayam	India	Angamaly South P.O., Kottayam, Kerala-683573	0484-2452338	1963	M.Sc. (Family & Community Medicine)	Family & Community Medicine	NA	Mahatma Gandhi University	Regular	NA	http://www.morningstarhomescience.org/
39	Mar Athanasios College for Advanced Studies	Tiruvalla	India	Mar Athanasios College for AdvancedStudies (MACFAST),Tiruvalla, Kerala, Pin-689 101	0469 3058001	2001	M.Sc.(Food Science & Technology)	Food Science & Technology	Degree in Science or Engineering having Food Science, Food Technology,	IGNOU (for PG Diploma Food Science & Technology) & Mahatma Gandhi University	Regular	NA	http://www.macfast.org/index.html
40	Alphonsa College	Pala	India	Alphonsa College, Pala - 686 574	04822-212447	1964	M.Sc. (Cilinical Nutrition & Dietetics)	Cilinical Nutrition & Dietetics	Bachelors degree	Mahatma Gandhi University	Regular	NA	http://www.alphonsacollege.in/
41	St Teresa's College	Cochin	India	St. Teresa's College, Park Avenue Road, Near Govt. Guest House, Ernakulam - 682011	0484- 2351870, 2381312	1925	M.Sc.(H.Sc)	Home Science	A Bachelor’s degree in Rural Home Science / Agriculture/Horticulture/	Mahatma Gandhi University	Regular	Advanced Food Science, Advanced Nutrition-I, Principles of Nutrition, Applied Physiology, Food Analysis and Experimental Cookery, Research Methods and Statistics, Advanced Nutrition-II, Nutritional Biochemistry, Clinical Nutrition and Dietetics, Therapeutic Nutrition, Food Technology, Biophysical Techniques and Enzymes, Food Service Management and Organization, Food Service Management, Entreprene…	http://www.teresas.ac.in/main/
42	St Mary’s College for Women	Kottayam	India	THIRUVALLA-689101,KERALA	0469-2606560	1974	M. Sc. (Food Science & Quality Control)	Food Science & Quality Control	B. Sc Food Science & Quality/Nutrition with 55% marks	Mahatma Gandhi University	Regular	NA	http://www.stmarysgroupofinstitutions.com/StMarysCollegeforwomen.htm
43	Vimala College	Thrissur	India	Vimala College, Thrissur-9, Kerala	0487-2332080	1967	M.Sc.(Home Science)	Nutrition & Dietetics	B. Sc. (H. Sc.)	University of Calicut	Regular	Human Physiology, Nutrition & Diet in Health, Research Methods & Statistics, Community Nutrition, Advanced Food Science, Entrepreneurial Development, Food Facilities Layout and Equipment, Advanced Dietetics, Food Preservation, Macro nutrients, Food Microbiology & Sanitation, Quantity Food Preparation & Food, Service Techniques, Dietetics Internship (1 Month), Micronutrients, Food Service Manageme…	http://www.vimalacollege.edu.in/home.html
44	Cauvery College for Women	Tiruchirappally	India	Cauvery College for Women, Annamalai Nagar, Tiruchirappalli - 620 018	0431 2751232	1984	M.Sc.(Food Service Management & Dietetics)	Food Service Management & Dietetics	B.Sc. (Food Service Management /Nutrition/H.Sc.)	Bharathidasan University	Regular	NA	http://www.cauverycollege.ac.in/
45	Govt College for women	Thiruvananthapuram	India	Thiruvananthapuram - 695014	0471 2324986	1897	M.Sc. (H.Sc.)- Food & Nutrition	Food & Nutrition	B.Sc with H.Sc.	University of Kerala	Regular+Distance Education	InstitutionalFood Administration, Diet Therapy and Applied Nutrition, Hygiene and Microbiology, Community Nutrition, Physiology, Social Welfare	http://www.keralauniversity.edu/womenscolgetvm.htm
46	Sree Narayana College for Women	Kollam	India	DIST.:Kollem, Kerala Kollam-691 001	0474-745644	1951	M.Sc.(H.Sc.)	Home Science	B.Sc. (H.Sc.)	University of Kerala	Regular	NA	http://www.keralauniversity.edu/sncwomen.htm
47	LAD (Lady Amritbai Daga College) College for women	Nagpur	India	Shankar Nagar, Nagpur-10 (M.S.)	712-6464146	1932	M.A. (Home Economics)	Home Economics	B.Sc. (Home Economics/Home Management/Child Development)	Nagpur University	Regular	NA	http://www.ladcollege.org/
48	Nirmala Niketan College of Home Science	Mumbai	India	College of Home Science, 49, New Marine Lines, Mumbai- 400 020	022-22076503	1950	M.Sc.(H.Sc.)	Home Science	B. Sc. H.Sc. (Food Nutrition & Dietetics)	Mumbai University	Regular	Nutritional Biochemistry (Theory), Food Science (Practical), Clinical Nutrition & Therapeutic Dietetics – I (Theory), Biochemistry & Food Analysis (Practical), Food Science & Processing (Theory), Research Methods & Statistics (Theory), Nutrition through life cycle (Theory), Practicum in Research Methods (Practical), Advances in Human Nutrition (Theory), Management – Manpower & Marketing (Theory),…	http://www.nirmalaniketan.com/aboutus/aboutus.asp
49	Shivaji University	Pune	India	Shivaji University Vidyanagar, Kolhapur- 416 004 Maharashtra	0231- 2609000	1962	M.Sc. (Food Science & Technology)	Food Science & Technology	NA	Shivaji University, NAAC-B Accreditated	Regular	Principles of food processing & preservation (Core Course), Food Microbiology (Core Course), Food Chemistry (Core Course), Biochemistry and Nutrition (Optional Course), Laboratory Course I, Laboratory Course II, Principles of food engineering (Core Course), Cereal and legume technology (Core Course), Fruit and vegetable technology (Core Course), Fermentation technology (Optional Course), Laborato…	http://www.unishivaji.ac.in/index.html
50	Govt Vidarbha Gyan Vigyan Sanstha	Amravati	India	Govt Vidarbha Gyan Vigyan Sanstha Amravati - 444304 Maharashtra	0721- 2531706, 2662173	1983	M.Sc. (H.Sc.)	Food & Nutrition	B.Sc. (H.Sc.)	Sant Gadge Baba Amravati University	Regular	Food Science, Human Physiology, Food and Human Behaviour, Nutrition Programme Design and Evaluation, Computer Application in Food Statistics, Food Microbiology, Nutritional Biochemistry, Communication Approaches in Nutrition, Entrepreneurship Development in Food, Research Methods in Nutrition, Food Product Development, Sensory Evaluation, Elective I Therapeutic Nutrition, Assessment of Nutritiona…	http://www.sgbau.ac.in/default.asp
51	Rashtrasant Tukdoji Maharaj Nagpur University (Formerly-Nagpur University)	Nagpur	India	Ravindra Nath Tagore Marg, Nagpur-440001, Maharashtra	0712-2522456	1923	M.Sc. (Food Science & Nutrition)	Food Science & Nutrition	B. Sc. (H. Sc.)	Nagpur University	Regular	NA	http://www.nagpuruniversity.org/
		Nagpur		Ravindra Nath Tagore Marg, Nagpur-440001, Maharashtra.	(0712)2500736	1923	M.Sc. (H.Sc.)	Home Science	B. Sc. (H. Sc.)		Regular	NA	http://rtmnu.digitaluniversity.ac/ContactUs.aspx
52	Dr Babasaheb Ambedkar Marathwada University	Aurangabad	India	Dr. Babasaheb Ambedkar Marathwada University University Campus, Aurangabad-431004, Maharashtra	0240-2403400, 2400431	1958	M.Sc. (Food Technology)	Food Technology	B.Sc. (H.Sc.)	Dr Babasaheb Ambedkar Marathwada University	Regular	NA	NA
53	SVT (Sir Vithaldas Thackersey) College of H.Sc.	Mumbai	India	S.N.D.T. Women's University, Juhu Road, Santacruz (W), Mumbai - 400049, India.	26602504 / 26608179	1959	M.Sc. (Nutrition & Food Processing)	Nutrition & Food Processing	B.Sc. (Food & Nutrition)	SNDT Women's University	Regular	Nutritional Biochemistry (Th ),Research Methods and Statistics (I & II Th and Pr), Advanced Nutrition I and II (Th), Food Microbiology and Safety ( Th & Pr), Methods of Investigation (Pr), Food Science and Chemistry(Th), Food Safety & Quality Control (Pr), Food Product Development and Sensory Evaluation I & II (Pr), Maternal & Child Nutrition Th, Clinical Nutrition/ Functional Foods & Nutraceutic…	http://www.svt.ac.in/
54	SNDT College of Home Science	Mumbai	India	SNDT College of Home Science Karve Road, Pune-411 038	020-25432097	1970	M.Sc. (Food Science & Nutrition) (Public Health Nutrition)	Food Science & Nutrition	B.Sc. (H.Sc.)	SNDT Women's University	Regular+Distance Education	Advanced Physiology for Community, Advanced Human Nutrition, Food Microbiology in Community Setting, Advanced Public Health Nutrition, Biophysics and Laboratory Technique, Advanced Food Science, Biochemistry for Community Health , Advanced Research Methodology , Statistics for Research, Nutritional Epidemiology – Intersectoral Linkages, Applied Nutrition – Health and Fitness, Improving Health and…	http://www.sndthsc.com/
55	Sarojini Naidu Govt Girls PG College	Bhopal	India	Hoshangabad Road , Bhopal - 462026	NA	1995	M.Sc. (Foods & Nutrition)	Foods & Nutrition	B.Sc. (H.Sc./B.Sc. Food & Nutrition)	UGC recognized	Regular	NA	http://www.mp.gov.in/highereducation/snggpgcb/english/index.htm
56	Government Mohanlal Hargovind Das College of Home Science for Women	Jabalpur	India	Government M.H. College of Home Science and Science for Women, Jabalpur, Napier Town, Jabalpur - 482002	NA	NA	M.Sc (Food & Nutrition)	Food & Nutrition	should be graduate opting the same subjects in BSc. ( H.Sc.) degree	Rani Durgavati Vishwavidyala	Regular	NA	www.gmhcollege.nic.in
57	Govt Girls PG College	Ujjain	India	Govt Girls PG College, Dashera maidan, Ujjain	0734-2530866	1958	M.Sc. (H.Sc.)	Home Management	B.Sc. (H.Sc.)	Vikram University, Ujjain	Regular	NA	http://www.mp.gov.in/highereducation/ujjain/
58	Govt H.Sc. College	Hoshangabad	India	Hoshangabad Road , Bhopal - 462026	NA	1971	M.Sc. (H.Sc.)	Foods & Nutrition	NA	Barkatullah University	Regular	NA	http://www.mp.gov.in/highereducation/hoshangabad/
59	Govt Girls P G College of Excellence	Sagar & Khandua	India	Dr. Harisingh Gour University, Sagar, PIN-470 003, MP	NA	NA	M.Sc. (H.Sc.)	Home Science	B.Sc. (H.Sc./ Nutrition)	Dr. HariSingh Gaur University	Regular	Prospectus in Hindi	NA
60	KRG (Kamala Raja Govt.) College	Gwalior	India	Jawahar Colony, Kampoo Road, Gwalior, Madhya Pradesh	0751-2325396	1937	M.Sc. (Foods & Nutrition)	Foods & Nutrition	B.Sc. (H.Sc.)	UGC NAAC Accredidated	Regular	NA	http://www.mp.gov.in/highereducation/KRGGwalior/profile%20eng.htm
61	Berhampur University	Berhampur	India	Bhanja Vihar Berhampur - 760007 Orissa	0680-2242172 2242173-74	1983	M.Sc. (Nutrition & Dietetics)	Nutrition & Dietetics	B.Sc (Home Economics) or B.Sc ((H.Sc.) or B.Sc in related field	Berhampur University	Regular	NA	http://www.bamu.nic.in/index.htm
62	Government Home Science College	Chandigarh	India	Sector 10, Chandigarh	0172-2740387	1961	M.Sc. (Food & Nutrition)	Food & Nutrition	B.Sc in related field	Punjab University	Regular	Nutritional Bio-Chemistry-I, Introduction to Microbiology, Advance Nutrition I, Research Methods, Nutritional Bio-Chemistry – II, Statistics and Computer Applications, Advance Nutrition – II, Communication Technologies, Food Microbiology, Physiology, Institutional Management, Scientific Writing, Therapeutic Nutrition, Dissertation, Food Science, Community Nutrition, Dissertation	www.homescienceonline.info
63	College of Agriculture	Ludhiana	India	Punjab Agricultural University, Ludhiana (Punjab) 141004	0161- 2401960-79 Ext:- 213	1963	M.Sc. (Food Science & Technology)	Food Science & Technology	NA	Punjab Agricultural University	Regular	NA	http://www.pau.edu/agriculture/
64	Gurunank Dev University	Amritsar	India	Gurunank Dev University, Amritsar, Punjab;India;144507	0183-2258802-09	1969	M.Sc.(Food Technology)	Food Technology	B.Sc. (Medical / Non-Medical) or B.Sc. (Food Tech) or B.Sc. (H.Sc.)	Guru Nanak Dev University	Regular	NA	http://www.gndu.ac.in/
65	Lovely Professional University	Phagwara	India	Jalandhar - Delhi G.T. Road (NH-1), Phagwara, Punjab (India) - 144402	01824-404404	1961	M.Sc. (Nutrition & Dietetics)	Nutrition & Dietetics	B.Sc.(Food & Nutrition)	Lovely Professional University	Regular	NA	http://www.lpu.in/#
66	Banasthali Vidyapeeth	Jaipur	India	Banasthali Vidyapith,, C-62, Sarojini Marg,, C-Scheme, Jaipur (Raj.) - 302001 Ashok Nagar, Jaipur, Rajasthan 0141 2202518	0141 2202518	1983	M.Sc. (H.Sc.)	Food Science & Nutrition	60% in B.Sc. (H.Sc.)	Autonomous & NAAC accreditated	Regular	Introduction to Computers, Research Methods in Food Science & Nutrition, Advanced Food Science, Human Physiology, Scientific Writing & Nutrition Communication, Statistical Methods in Food Science & Nutrition, Nutrition Epidemiology, Pediatric and Geriatric Nutrition, Biochemistry –I Biomolecules and Energetics, Problems in Human Nutrition, Food Microbiology, Biochemistry II Metabolism and Diagnos…	info@banasthali.ac.in
67	Maharshi Dayanand Saraswati University	Ajmer	India	Pushkar Bye Pass, Ghooghara, Ajmer-305009	0145-27870058/412/414	1987	M.Sc. (Foods & Nutrition)	Foods & Nutrition	55% in B.Sc. (H.Sc.)	Autonomous	Regular	Human Physiology, Food Microbiology, Advanced Nutritional Biochemistry-I, Statistics and Computer application, Research Methodology, Advanced Nutritional, Biochemistry – II, Advanced Nutrition – I, Problems in Human Nutrition, Advanced Nutrition-II, Nutrition for Vulnerable Groups, Food Science, Public Nutrition, Clinical & Therapeutic Nutrition, Institutional Food Administration and Dissertation	www.mdsuajmer.ac.in
68	College of Home Science, Maharana Pratap University of Agriculture and Technology	Udaipur	India	Udaipur, PIN - 313001.	0294 - 2470682,2471101	1966	Master of Science (Home Science)	Home Science	B.Sc. Degree in Home Science with 6.00/10 or equivalent OGPA for General and 5.50/10 SC/ST candidates. Only female candidates	Maharana Pratap University of Agriculture & Technology	Regular	NA	http://www.mpuat.ac.in/index.php?id=118&type=DP
							Master of Science - Food & Nutrition	food & Nutrition	B.Sc. Degree in Home Science with 6.00/10 for General and 5.50/10 SC/ST candidates. Only female candidates		Regular	NA
69	Swami Keshwanand Rajasthan Agricultural University	Bikaner	India	College of Home Science , Swami Keshwanand Rajasthan Agricultural University Bikaner Rajasthan India 334006	0151-2250692	1987	M.Sc. Food & Nutrition	NA	Pre-pg entrance test and Hons B.Sc. (ag)/b.v sc and A.h/b.sc (home science) degree	Rajasthan Agricultural University	regular	NA	www.hscraubikaner.org
70	College of Home Science	Bikaner	India	College of Home Science, Rajasthan Agricultural University, Bikaner (Raj.) India	0151-2250692	1988	M.Sc. (Foods & Nutrition)	Foods & Nutrition	B.Sc. (H.Sc./B.Sc. Food & Nutrition)	Rajasthan Agricultural University	Regular	Human physiology, Nutritional biochemistry, Food science, Nutrition during lifecycle, Communication and adoption of home science innovation (Minor-I), Advance Nutrition, Laboratory techniques in foods and nutrition, Research Methodology, Statistics, Media production techniques (Minor-II), Clinical nutrition, Food analysis, Community nutrition, Food microbiology, Dissertation and Comprehensive Sem…	http://www.hscraubikaner.org/admission.asp
71	International College for Girls	Jaipur	India	International College for Girls Gurukul Marg, SFS, Mansarovar, Jaipur 302 020, (Raj.) India	0141-2400160-61, 2397906-07	1995	MSc. (H.Sc.)	Foods & Nutrition	50% in qualifying exam	University of Rajasthan	Regular	Advanced Nutritional Biochemistry-I(Theory), Food Microbiology & Safety (Theory), Research Methodology (Theory), Advanced Human Nutrition (Theory), Advanced Nutritional Biochemistry-I (Theory & Practical), Food Microbiology& Safety (Theory & Practical), Advanced Human Nutrition (Theory & Practical), Advanced Nutritional Biochemistry II (Theory), Applied Statistics (Theory), Principles Of Food Sci…	http://www.iisjaipur.org/icg.html
72	Vivekananda College of Arts & Science for Women	Thiruchancode	India	Vivekanandha College Of Arts and Sciences for Women Elayampalayam, Tiruchengode Tk Namakkal District, Tamil nadu-637 205.	04288-234560	1995	M.Sc Nutrition & Dietetics	Nutrition & Dietetics	Bachelor (H.Sc.), Nutrition etc	Periyar University	Regular	NA	http://www.vicas.org/
73	Fatima College	Madurai	India	FatimaCollege [Autonomous] MaryLand, Madurai- 625018.	91-0452-2668016, 91-0452-2669015	1953	M.Sc. (Human Nutrition and Neutraceuticals)	(Human Nutrition and Neutraceuticals	B.Sc. (H.Sc.)/ Nutrition & Dietetics/ Food Science	Madurai Kamraj University	Regular	Advanced Human Nutrition, Community Nutrition Camp / Field, Clinical Nutrition & Diet Therapy – I, Physiological Aspects of Nutrition, Lab I - Clinical Laboratory Techniques, Community Nutrition, Soft Skill – I, SPSS, Extra Departmental Course, Nutrition & Dietetics, Clinical Nutrition & Diet Therapy – II, Lab II - Clinical Nutrion & Diet Therapy, Functional Foods & Nutraceuticals, Soft Skills – …	http://www.fatimacollegemdu.org/menu_pg.php?id=44&s_id=44
74	Periyar University	Salem	India	Periyar University, Salem-636011	044-65332255	1997	M.Sc. (Food Science & Nutrition)	Food Science & Nutrition	B.Sc. Food Science/H.Sc.	Periyar University	Regular	Food Science, Nutrition through Life Cycle, Biochemistry, Therapeutic Nutrition, Food Science Practical, Therapeutic Nutrition, Advanced Nutrition, Community Nutrition, Therapeutic Nutrition Practicals, Food processing and Quality control, Research methodology and Statistics, Statistics and Computer Applications Practical, Food Processing and quality control, Neutraceuticals and Functional Foods,…	www.periyaruniversity.in
75	Mother Teresa Women's University	Kodaikanal	India	Mother Teresa Women’s University Kodaikanal-624102	04546-241021	1984	M.Sc. (Applied Nutrition & Dietetics)	Applied Nutrition & Dietetics	B.Sc. (Food Science & Nutrition)	Mother Teresa Women's University	Regular	NA	http://www.motherteresawomenuniv.ac.in/index.htm
							M.Sc. (Food Service Management & Dietetics)	Food Service Management & Dietetics	M.Sc. (Food science & Nutrition)		Regular	NA
76	Vinayaka Mission University-Directorate of Distance Education	Salem	India	Vinayaka Missions University NH-47,Sankari Main Road,Ariyanoor Salem-636 308 Tamil Nadu	91 427 3987000	2005	M.Sc. DIETETICS & FOOD SERVICE MANAGEMENT	NA	Graduate	VMRF Deemed University	Distance Learning	NA	http://vmrf.edu.in/vmude/
77	Thassim Beevi Abdul Kader College for Women	Karaikudi	India	No. 8/93,94 Yousuf Zulaikha Hospital Road, Kilakarai, Ramanathapuram Taluk, Ramanathapuram District-623517. Post Box No:9	04567 - 241933 or 241934 (H.Sc. Dept)	1988	M.Sc. (Nutrition & Dietetics)	Nutrition & Dietetics	graduate with minimum 60% pass	Alagappa University	Regular	NA	www.thassim.in
78	Holy Cross Home Science College	Thoothukudi	India	Holy Cross Home Science College, 52, New colony, Thoothukudi - 628 003, Tamil Nadu,	461 2328295	1966	M.Sc. (Dietetics & Food Management)	Dietetics & Food Management	Any Science U.G.degree with Chemistry	Manonmaniam Sundaranar University	Regular	NA	www.hchsc.com
79	Ethiraj College for women	Chennai	India	Ethiraj College for women,Chennai-600008	044 - 28279189	1948	M.Sc. (Food & Nutrition)	Food & Nutrition	B. Sc. students with B. Sc nutrition and Dietetics	University of Madras	Regular	NA	www.ethirajcollege.in
80	Gandhigram Rural Institute	Dindigul	India	The Gandhigram Rural Institute Gandhigram - 624 302 , Dindigul,Tamil Nadu	0451-2452371/72/73	1956	M.Sc. (Food & Nutrition)	Food & Nutrition	B. Sc. students with B. Sc nutrition and Dietetics, Home science	Gandhigram Rural University	Regular	NA	http://www.ruraluniv.ac.in/
							M.Sc. (Home Science Extension and Communication))	Home Science Extension and Communication				NA
81	MOP Vaishnav College for Women	Chennai	India	20, IV Lane , Nungambakkam High Road Chennai - 600 034, Tamil Nadu	044-2833 0262	1992	M.Sc. (Food Techmology & Management)	Food Techmology & Management	B.Sc. (Nutrition and Dietetics) /B.Sc. (Clinical Nutrition & Dietetics)	University of Madras	Regular	NA	www.mop-vaishnav.ac.in
82	Queen Mary's College	Chennai	India	Nearest MRTS Railway Station Light House, Opposite Gandhi Statue,Marina Next to DGP Office	44 28445910	1914	M.Sc.(Foods & Nutrition)	Foods & Nutrition	B.Sc. (H.Sc.)/ B.Sc. Clinical Nutrition	Madras University	Regular	Course not available	www.queenmarys.net
83	Dr. N.G.P. Arts and Science College , Kovai Medical Centre Research & Educational Trust	Coimbtore	India	Dr.N.G.P. - Kalapatti Road, Coimbatore - 641 048. Tamil Nadu	0422 - 2628944	1997	M.Sc. (Food & Nutrition)	Food & Nutrition	UG Degree	Bharathiar University	Regular	NA	http://www.drngpasc.ac.in/index.php
84	Sri Ramachandra Medical College & Hospital	Chennai	India	Sri Ramachandra University Porur, Chennai - 600 116	044-2476 5512 Extn.8694	1985	M.Sc. (Clinical Nutrition)	Clinical Nutrition	B.Sc. (H.Sc.)	Sri Ramachandra University	Regular	A 2 years master’s degree program, designed to enhance knowledge and skills of those who wish to expand their understanding of human and medical nutrition and develop critical evaluation skills through an integration of nutrition and management research. Unique feature of interaction with patients makes P.G training unmatched with the conventional arts & science colleges. The course enables stude…	http://www.sriramachandra.edu.in/
85	Women's Christian College	Chennai	India	Women's Christian College College Road Chennai 600 006	2827 5926	1915	M.Sc. (Foods and Nutrition)	Foods and Nutrition	Graduates in Foods and Nutrition	University of Madras	Regular	NA	http://www.wcc.edu.in/index.php
							M.Sc. (Food Service Management & Dietetics)	Food Service Management & Dietetics	B.Sc. (H.Sc.) / B.Sc. (Nutrition and Dietetics) and B.Sc. (Clinical Nutrition and Dietetics)		Regular	NA
86	Tamil Nadu GD Naidu Agricultural University	Chennai	India	69, Anna Salai, Guindy, Chennai, TN	NA	NA	M.Sc. (Food Science & Nutrition)	Food Science & Nutrition	B.Sc.(H. Sc.) /( Food Science and Nutrition)	GD Naidu Agricultural University	Regular	NA
87	R.V.S. College of Arts & Science	Sulur	India	242 – B, Trichy Road, Sulur, Coimbatore – 641 402. Tamilnadu		1986	M.Sc (Food & Nutrition)	Food & Nutrition	B.Sc. (H.Sc.)	Bharathiar University	Regular	NA	http://www.rvscas.ac.in/
88	Bharathidasan Government College Pondicherry	PUDUCHERRY	India	MUTHIALPET,PUDUCHERRY,PUDUCHERRY U.T. - PIN 605003	91-413-2213504,2212704.	1968	M.Sc. Home Science (Food Service Management)	Food Service Management	B.Sc. Home Science	Autonomous	Regular	NA
89	MMM Academy of Medical Sciences, Chennai	Thiruvallu	India	Nolambur village, ambattur taluk,Thiruvallur district	NA	NA	M.Sc. (Clinical Nutrition)	Clinical Nutrition	B.Sc. (Clinical Nutrition)	Avinashilingam University	Regular	NA
90	Sri Avinashilingam Home Science College	Coimbtore	India	Mettupalayam Road Coimtore -641 043	422-2440241; 2435550	1957	M.Sc (Food Science and Nutrition)	Food Science and Nutrition	B.Sc. Home Science and courses related to Nutrition and Dietetics and Food Service Management & Dietetics	Avinashilingam Deemed University for Women	Regular	NA	www.avinashilingam.edu
							M.Sc (Food Service Management and Dietetics)	Food Service Management and Dietetics	B.Sc. Home Science and courses related to Nutrition and Dietetics and Food Service Management & Dietetics		Regular	NA
91	Home Science College & Research Institute	Madurai	India	Madurai Melur Road Madurai Melur Road Madurai -625104		1980	M.Sc. (Food Science and Nutrition)	Food Science and Nutrition	B.Sc. (H.Sc.)	Tamil Nadu Agricultural University	Regular	Advanced Food Science, Advanced Nutrition, Food Analysis, Adavnced community Nutrition, Food processing technology, Nutrition & Physical fitness, Food Product Development, Nutrition During Life Cycle, Advanced Diet Therapy, Food Toxicology, Food and Dairy Microbiology, Food and Nutritional Biochemistry, Scientific Writing and Reporting for Media, Statistical Methods, Design of Experiments, Comput…	www.tnau.ac.in/homesci.html
92	College of Home Science, Pantnagar	Pantnagar	India	Pantnagar - 263145 Dist. Udham Singh Nagar, Uttarakhand	5944-233637	1971	M.Sc.(Foods & Nutrition)	Food & Nutrition	B.Sc. H.sc./Home Economics/Agriculture/B.Sc. Food Tech.	G.B. Pant University of Agriculture & Technology	Regular	Advanced Nutrition, Advances in Community Nutrition, Analysis & Quality Assessment of Foods, Master’s Seminar, Substitute Foods & Evaluation, Research Methods in Human Ecology, Statistical Methods, General Biochemistry, Nutrition during Life Cycle, Advanced Food Science, Advanced Diet Therapy, Practical Nutritional Care in Disease, Food Service Management, Nutrition Research Techniques, Nutraceut…	http://www.gbpuat.ac.in/
93	Halina School of Home Science -Sam Higginbottom Institute of Agriculture, Technology & Sciences (Formerly-Allahabad Agricultural Institute)	Allahabad	India	Sam Higginbotom Institute of Agriculture, Technology & Sciences Formerly (Allahabad Agricultural Institute - Deemed University) Naini, Allahabad - 211 007	0532-2684317; 532- 2684281; 2684553	1932	M.Sc. (Food Science & Technology)	Food Science & Technology	B.Sc. (Agriculture / Horticulture/ Food Science & Tech./ Home Science with elective in Food Science & Nutrition)	Allahabad Agricultural Institute- Deemed University	Regular	NA	http://www.aaidu.org/
							M.Sc. (Food, Nutrition & Dietetics)	Food, Nutrition & Dietetics	B.Sc (Home Economics) or B.Sc ((H.Sc.) or B.Sc in related field	Deemed University	Regular	NA
94	Mahila Maha Vidyala	Varanasi	India	Banaras Hindu University,Varanasi-221005,U.P	0542-230-7600, 2367927, 2575179	1916	M.Sc.(H.Sc.)	Home Science	B.Sc. (H.Sc.)	Banaras Hindu University	Regular	NA	http://www.bhu.ac.in/mmv/index.html
							M.A. (H.Sc.)	Home Science	B.A. (H.Sc.)	Banaras Hindu University	Regular	NA
95	Bundelkhand University	Jhansi	India	Bundelkhand University, Jhansi	0510 2320496 (Registrar)	1975	M.Sc. (H.Sc.-Food & Nutrition)	Food & Nutrition	B.Sc. (H.Sc.)	Bundelkhand University	Regular	Nutritional Biochemistry Human Physiology , Social Research &Statistics, Human Nutritional , Requirements, Experimental Cookery, Processed Supplementary Food, Food Microbiology , Food Preservation, Hygiene , Sanitation, Bakery Science and Cereal , Technology, Methods of Investigation , in Nutrition, Therapeutic Nutrition & Dietetics, Food Standards and Quality , Control, Institutional Management …	www.bujhansi.org
							M.A. (H.Sc.)	Home Science	B.Sc. (H.Sc.)	Bundelkahnd University	Regular	Food and Nutrition (Meal Management In Health & Disease) Human Development, And Family Studies, Social Research & Statistics, Consumer Economics, Clothing Construction, Family Resource Management, Extension Education Techniques and Programme, Gender Sensitization For Empowerment
							M.Sc. (Food Science & Technoloy)	Food Science & Technoloy	B.Sc. in any stream of biological or applied sciences		Regular	NA
96	Dayalbagh Educational Institute	Agra	India	Dayalbagh Educational Institute,Dayalbagh Agra 282005 Uttar Pradesh	0562-2801545	1915	M.Sc.(H.Sc.)	Home Science	B.Sc.(H.Sc.)	Agra University	Regular	4 terms: 3 semesters plus summer term ( Details - N.A_	www.dei.ac.in
97	Aligarh Muslim University	Aligarh	India	Aligarh Muslim University, Aligarh-202002 (UP)	0571-2700220	1920	M.Sc. Composite-	Home Science	B.Sc. H.Sc.	Aligarh Muslim University	Regular	NA	http://www.amu.ac.in/index.jsp
98	Deen Dayal Upadhyay Gorakhpur University	Gorakhpur	India	Civil Lines, Gorakhpur (U.P.)-273009	551-2330767, 2340458	1957	M.Sc. (H.Sc.)/ M.A. (H.Sc.)	Home Science	B.Sc/B.A(H.Sc.)	Deen Dayal Upadhyay Gorakhpur University	Regular	Research Methodology, Applied Physiology, Nutritional Biochemistry, Food Science and Preservation, Maternal and Child Nutrition, Clinical and Therapeutic Nutrition, Food Microbiology , Food Preservation, Hygiene , Sanitation, Bakery Science and Cereal , Technology, Methods of Investigation , in Nutrition, Therapeutic Nutrition & Dietetics, Food Standards and Quality , Control, Institutional Manag…	http://www.ddugu.edu.in/
99	Ginni Devi Modi Girls P.G. College	Ghaziabad	India	Modinagar , Ghaziabad - 201204	01232-243794,242812	1983	M.Sc. (H.Sc. Food & Nutrition)	Food & Nutrition	B.Sc. (Home Sc.) or B.Sc. (Clinical Nutrition & Dietetics)	Chaudhary Charan Singh University	Regular	Computer Basics, English Language and Communication Skills, Human Development, Fabric Construction, Computer Basics Fabric Construction, Research Methodology, Resource Management and Consumer Science, Food Science, Extension Management and Community Development Food Science, Therapeutic Nutrition, Apparel Design and Construction, Rural Sociology, Traditional Embroideries, Therapeutic Nutrition, A…	http://www.gdmcollege.org/
100	Institute of Professional Studies	Allahabad	india	Centre of Food Technology, MCC Campus (Science Faculty), University of Allahabad, Allahabad - 211002	(0532)2460289,3294123 ext.210,206	NA	M.Sc in Food Technology	Food technology	Passed B.Sc. Examination from any recognized University with Chemistry or Biochemistry as one of their major or minor subjects, B.Sc. (Home Science), B.Sc. (Home Ecomonics) or equivalent examination, B.Sc. in Agriculture,Agriculture Sciences or B.Tech.,B.E.	University of Allahabad	Regular	Principals of Food Processing , Food Chemistry , Introductory Biochemistry and Nutrition , Research Methodology, Statistics and Computer Applications , Seminar, Post Harvest Technology of Horticultural Crops, Food Microbiology , Instrumentation and Analytical Techniques , Principles of Food Engineering , Summer Training in Industry , Industrial Lab, Processing of Cereals, Pulses and Oilseeds , Pr…	http:,,www.allduniv-ips.in,cft.php?cftCor
							M.Sc in Nutrition Science	Nutrition Science				Nutritional Biochemistry , Normal Human Nutrition , Physiology , Research Methodology, Statistics and Computer Applications, Dietetics and Therapeutic Nutrition , Community Health and Nutrition , Food Science , Summer Training, Biochemistry of Health and Disease , Applied Nutrition , Microbiology of Food and Disease , Methods of Investigation in Nutritional Research including Advanced Statistics,…
101	Maharani Avanti Bai College of Home Science	Kanpur	India	C.S. Azad University of Agriculture& Technology Kanpur-208002, Uttar Pradesh	0512-2534156	1986	M.Sc. (Food Science)	Food Science	B. Sc. (Food Science/ Nutrition)	Chandra Shekhar Azad University of Agriculture & Technology	Regular	Advance Food Science, Advance Nutrition, Research Method, Basic Biochemistry, Advances in Community Nutrition, Food Analysis, Processing of Milk & Milk Products, Statistical Method, Clinical Nutrition, Nutrition During life cycle, Dairy Microbiology, Non Credit Seminar, Master’s Thesis and Seminar	http://www.csauk.ac.in/faculty-homescience.html
102	University of Allahabad	Allahabad	India	University of Allahabad Senate Hall, Allahabad, Uttar Pradesh – India Pin – 211002	0532-2461035	1887	M.Sc. (Nutritional Sciences)	Nutritional Sciences	B.Sc. (Food & Nutrition)	Allahabad University	Regular	NA	www.allduniv.ac.in
103	I C (Indira Chakravarty) Colleg of Home Science	Meerut	India	Chaudhary Charan Singh Haryana Agricultural University, Hisar - 125 004	NA	1973	M.Sc.(Foods & Nutrition)	Food & Nutrition	B.Sc (Foods & Nutrition/ Food Technology/ Composite H.Sc./ Clinical Nutrition)	University of Rajasthan	Regular	NA	NA
104	Dr. B R Ambedkar University	Agra	India	Dr. Bhim Rao Ambedkar University Paliwal Park , Agra (U.P) 282004	0562 - 2820051, 2852118, 2852136	1927	M.Sc.(H.Sc.)	Home Science	Bachelor of Home Science	Dr. B R Ambedkar University	Regular	Fundamentals of Computers and Introduction to Information, Technology, Maternal and Child Nutrition, Advanced Physiology, Nutritional Biochemistry I, Research Methodology I, Advanced Human Development, Nutritional Biochemistry II, Advanced Food Science, Research Methodology II, Advanced Nutrition, Institutional Management, Advanced Dietetics, Food Processing and Preservation	www.dbrau.ac.in
							M.Sc. (Food & Nutrition)	Food & Nutrition	Bachelor (H.Sc.)		Regular	Fundamentals of Computers and Introduction to Information, Technology, Maternal and Child Nutrition, Advanced Physiology, Nutritional Biochemistry I, Research Methodology I, Advanced Human Development, Nutritional Biochemistry II, Advanced Food Science, Research Methodology II, Advanced Nutrition, Institutional Management, Advanced Dietetics, Food Processing and Preservation
105	Isabella Thoburn College	Lucknow	India	Isabella Thoburn College Campus 7, Faizabad Road, Lucknow-226007 Uttar Pradesh	522-2321107	1886	M.Sc. (Nutrition)	Nutrition	a Graduate Degree in B.Sc. (H.Sc.) with Nutrition	Allahabad University	Regular+Distance Education	NA	www.itcollege.ac.in
							M.Sc. (Dietetics & Food Service Management)	Dietetics & Food Service Management	Biology at (10+2) level and a Graduate Degree in B.Sc. (H.Sc.) with Nutrition		Regular+Distance Education	NA
106	Viharilal College of Home Science	Kolkata	India	Hastings House Judges Court Road Kalighat, Kolkata -700026	033-24795594	NA	M.Sc. (H.Sc.)	Home Science	B.Sc. Food Science & Nutrition	Calcutta University	Regular	NA	CAL (033)2479 – 5594 / 2449 – 1840
107	Vidyasagar University	Kolkata	India	Midnapore, West-Bengal - 721102	276554 Extn 465	1985	M.Sc. (Dietetics & Community Nutrition Management)	Dietetics & Community Nutrition Management	NA	NA	Regular+Distance Education	NA	http://www.vidyasagar.ac.in/
108	University of Calcutta	Kolkata	India	20B, Judges Court Road, Alipore, Kolkata - 700 027	2479 5594, 2449 1840	1944	M.Sc.- Food & Nutrition	Home Science	Honours degree (10+2+3) in Food & Nutrition/Physiology/ Chemistry / Biochemistry/ Food Sc. Or Food Technology.	University of Calcutta	Regular	NA	http://www.caluniv.ac.in/academic/home_sc.htm#courses
109	Interdisciplinary School of Health Sciences (University of Pune)	Pune	India	Interdisciplinary School of Health Sciences, University of Pune ,Pune 411007	020-5691758	NA	Master of Public Health (Community Nutrition)	Community Nutrition	B.Sc. Home Science and courses related to Nutrition and Dietetics and Food Service Management & Dietetics	Univerity of Pune	Regular	Research Project I, Communication Skills, Preventive Nutrition, Applied Nutrition (Practical), Management of health service, organizations evaluation, Social Epidemiology, Proposal writing,	shs@unipune.ernet.in
110	Rathnavel Subramaniam College of Arts and Science	Tamil Nadu	India	242 – B, Trichy Road, Sulur, Coimbatore – 641 402. Tamilnadu. South India.	0422 - 2687421/480/603.	1996	M.Sc. (H.Sc.)	Food and Nutrition	UG Degree in Nutrition & Dietitics /foods & nutrition/ home science/ food quality control	Bharathiar University	Regular	NA	www.rvscas.ac.in
111	Vellalar College For Women (Autonomous)	Tamil Nadu	India	Thindal (P.O.) Erode - 12	0424- 2244101	1996	M.Sc. Food & Nutrition	Food Science and Nutrition	UG Degree in Nutrition & Dietitics /foods & nutrition/ home science/ food quality control	(Affiliated to Bharathiar University)	Regular	NA	vcwprinicipal@rediffmail.com
112	University of Kashmir	Jammu and Kashmir	India	Department of food Science & Technology,University of Kashmir, Srinagar; Office phone number- EPBX: - Fax: 0194-2421357/ 2425195	0194-2429870, 2424152, 2421346 Extension2254 (off) 2204 (HOD)	1958	M Sc Food Technology	Food Technology	B.Sc. Medical/Non Medical with all existing combinations or B.Sc. Home Science with Food Science/Human Nutrition as one of the subjects or B.Sc. Food/Biotechnology or B. Sc .Agriculture/B V Sc and A H or B.Sc. Pharmaceutical Science	University of Kashmir	Regular	NA	http://www.kashmiruniversity.net/
BANGLADESH
113	University of Dhaka	Dhaka	Bangladesh	Dhaka 1000	(880)-2-8614150	1921	Master of Science	Institute of Nutrition and Food Science	B.Sc. In helath related subjects	University of Dhaka	Regular	Applied research in different aspects and fields of nutrition and food science including nutrition survey and surveillance, laboratory experiments, research in nutrition, food sciences, microbiology, health sciences, food and nutrition policy, evaluation of interventions, technical advisory services, and training	www.univdhaka.edu/‎
114	BRAC University	Dhaka	Bangladesh	66 Mohakhali Dhaka 1212	88 (02) 8824051-4	2001	Masters of Public Health	Public Health Nutrition	Bachelor and/or Masters degree(s) in medicine, nursing, midwifery, health sciences, social sciences or other sciences; Excellent academic record with first and second division standing; GPA 3.0 or above; Proficiency in oral and written English demonstrated by a TOEFL score of 250 on computer-based test/100 on internet-based test or IELTS of 6.5; Basic arithmetic skill is an added advantage; Compu…	BRAC Univeristy	Regular	Not Mentioned	www.bracuniversity.net
115	Daffodil International University	Dhaka	Bangladesh	102 Sukrabad Rd Dhaka 1207,	880 1713-493050	2002	Masters of Public Health	Nutrition	B.Sc. In allied sciences	Daffodil International University	Regular	Nutrition, Dietetics, Clinical Nutrition, Food Chemistry, Food Microbiology, Food Preservation, Food Packaging, Processing of Fruits, Vegetables, Cereals, Pulses, Oilseeds, Milk, Meat and their products. Beside this, practical training is also being imparted in the areas of Clinical study, Food Analysis, Quality Tests and Food Evaluation.	http://www.daffodilvarsity.edu.bd
116	North South University	Dhaka	Bangladesh	15 Ariful Haque Chowdhury Rd Dhaka 1229	880 885-2000	1993	Masters of Public Health	Public Health Nutrition	MBBS or 4 years bachelor's in health realted fields	North South University	Regular	Public Health Program Development and Management ,Disease prevention, health preservation and promotion, and rehabilitation,Reproductive and Child Health (RCH) ,Public Health Nutrition ,Environmental health ,Public Health Information, Education and Communication ,Population development and Demographic analysis ,Emerging and Re-emerging diseases like STD/HIV, Bird Flu, Tropical diseases, Research …	http://www.northsouth.edu/index.php
NEPAL
117	Asian College For Advance Studies,Satdobato, Lalitpur	Lalitpur	Nepal	Satdobato, Lalitpur, Nepal	5540183, 2230359	NA	MPH	Public Health	At least Bachelor's Degree in Health Sciences ( MBBS, Public Health and BN / B.Sc. Nursing ), Pharmacy , Radiography, Health Lab adn veterinary Medical Sciences from acceredited instituations with minimum one year expericeces in concerned health scinece field; At least Bachelor's Degree in any disciplines with at least three year work experiences in health related field. Both the category 1 and 2…	Purvanchal University	Regular	Not Mentioned	www.acas.edu.np/
118	School of Public Health and Community Medicine	Kathmandu	Nepal	Dharan, Nepal P.O. Box 7053, Kathmandu	977-25-525555	1993	MPH	Not mentioned	medical students	B.P. Koirala Institute of Health Sciences (BPKIHS), Dharan, Nepal	Regular	The teaching activities for PG students of MPH includes regular classes in all disciplines of public health, rural and urban health centers postings and elective postings to NGOs/INGOs, Regular Seminars, Journal Clubs, Review articles and recent advances seminars on a weekly basis by the MPH students. Medical students from different European Universities come yearly on an elective posting program…	http://bpkihs.edu/faculty/SPHCM.html
119	Institute of medicine	Kathmandu	Nepal	MAHARAJGUNJ, P.O.BOX 1524	977-01-4410911	1972	MPH	Not mentioned	MBBS or equivalent first medical degree or Bachelor in Public Health or B.Sc. Nursing, Bachelor in Nursing (BN), or a Bachelor degree in Health Science including human biology, pharmacy and veterinary medical sciences recognized by Tribhuvan University or Bachelor degree in biological (B.Sc.) or social sciences (B.A., B.Ed.) with at least three years working experience in government or NGO, INGOs…	Tribhuvan University	Regular	Epidemiology, Biostatistics and computer Application, Environmental Health and Disease Control, Medical Sociology, Anthropology and Population Students, Family Health, Health Promotion and health education, International Health and Primary Health Care, Research Methods in Health Sciences, Health Systems management, Dissertation	http://www.iom.edu.np/index.php?option=com_content&view=article&id=91&Itemid=27
120	Padma Kanya Multiple Campus	Kathmandu	Nepal	Bagbazar,Kathmandu	Not available	NA	Master of Arts	Food and Nutrition	Not mentioned	Affiliation with Tribhuvan University	Regular	Human Nutrition, Community Nutrition, Public Health Nutrition and Gender Study , Food Science and Quality Control, Nutritional Biochemistry, Diet and Disease, Institutional Food Management, Research Methodology , Food and Nutrition Research , Thesis	Not available
121	Patan academy of health sceince	Kathmandu	Nepal	PO Box 26500 Lagankhel, Lalitpur	977-1-5545112		MPH	Nutrition	Not mentioned		Not mentioned	Not mentioned	www.pahs.edu.np
SRI LANKA
122	Post Graduate Institute of Medicine	Colombo	Sri Lanka	160 Norris Canal Road, Colombo 07	011-2696261	1980	M.Sc. In Human nutrition	Nutrition	medical degree, one year internship, one year full time post internship work experience	Univerity of Colombo	regular	Introduction to study of nutrition and principles of nutrition, basic statistics, basic epidemiology and demography, public health nutrition, nutrition using life cycle approach, planning and management, health promotion and BCC, clinical nutrition	www.cmb.ac.lk/pgim/ACA/BOS/Prospectus/HumanNutritionMSC.pdf‎
123	University of Kelaniya	Near Colombo	Sri Lanka	University of Kelaniya, Kelaniya 11600	011 2903903	1978	PG Certificate in PH/Diploma in PH/ MPH	Epidemiology	B.SC/MBBS	University of Kelaniya	regular	not available	http://www.kln.ac.lk/index.php/master-of-public-health-mph-in-epidemiology.html
124	Postgraduate Institute of Agriculture, University of Peradeniya	Peradeniya	Sri Lanka	P.O. Box 55, Old Galaha Road, Peradeniya	94 81 2386542	1975	MSc in Food & Nutrition	Food and Nutrition	The applicants should possess a Bachelor s degree in Agriculture, Science or related disciplines from a recognized institute of higher education and acceptable to the Board of Study in Food Science and Technology. They must possess a knowledge related to Food Science, an acceptable level of command in English and obtain marks at the admission examination conducted by the PGIA to meet the standard…	University of Peredaniya	regular	Principles of food science, biochemistry, food microbiology, human nutrition, food and nutrition. Food safety, sociology and food and nutrition, spotrs nutrition, nutrition advocacy and counselling, functional foods and nutraceuticals, principles of communication, data and statistical software, community nutrition, assessment of nutritional status, planning and management of food and nutrition pr…	http://www.pgia.ac.lk/
125	Post Graduate Institute of Science, University of Peradeniya	Peradeniya	Sri Lanka	PO Box 25, Peradeniya, Sri lanka	94 81 2385660	1996	MSC in Applied Epidemiology	Not Available	BCSc/MBBS/BSC or equivalent qualiification	University of Peredaniya	regular	Introduction to epidemiology, methods in epidemiology, environmental epidemiology, overview of public health, zoonoses and public health, public health policy and law, infectious disease surveillence and outbreak investigation, bioinvasions, bioterrorism, bipsecurity and public health, sociology of health, illnessand health promotion etc.	http://www.pgis.lk/msc/appepid.pdf
PAKISTAN
126	University of Agriculture , Peshawar	Peshawar	Pakistan	Agricultural University Peshawar, 25130, Khyber Pakhtunkhwa, Pakistan.	+ 92 91 9216853	1981	M.Sc. (Hons)Nutrition	Research methodologies related to overall health improvement in malnutrition, macro-micro nutrient deficiency maternal, child, infant mortality, food security pre-and post surgery nutrition both in clinic and hospital	BA Home science	University of Peshawar	Regular	Not mentioned	http://www.aup.edu.pk/index.php
127	University of Agriculture , Faisabad	Faisalabad	Pakistan	University of Agriculture, Jail Road, Faisalabad, Pakistan. Zip Code 38000	92 41 9200161	1946	M.Sc.Home Economics	Food and Nutrition	B.Sc. Home economics		Regular	Practices of human nutrition, dietitics, protein in human nutrition, vitamins and minerals in human nutrition, infant feeding, community nutrition, lab techniques, recent advances in human nutrition, human physiology, special problem, physiology and biochemistry of nutrition, energy metabolism, food toxicology, food additives, cell physiology, statistics and biometry	http://www.uaf.edu.pk/directorates/div_education/depts/home_eco/eco_postgraduate.html
128	Institute of Food Science and Nutrition	Sargodha	Pakistan	University Road, Sargodha, Pakistan	9248923081-5	2005	M.Sc. Food Science and Nutrition	NA	B.Sc. Home science, Food & Nutrion	University of Sarghoda	Regular	NA	http://uos.edu.pk/uploads/dept.aspx
129	National Institute of Food Science and Technology	NA	Pakistan	NA	NA	1959-60	M.Sc. (Hons.) Food Science & Technology,	NA	Not Mentioned	University of Agriculture, Faisabad	Regular	NA	http://uaf.edu.pk/faculties/agri_eng/insts/food_science/food_overview.html
130	Department of Home and Health Science	NA	Pakistan	NA	NA	1981	M.Sc in Community Health and Nutrition	NA	MBBS with clinical experience in the field of paediatrics, cardiology, diabetes and urology etc, are eligible for PGD in Nutrition. The following categories of students are eligible for PGD in Dietetics: M.Sc. Food & Nutrition (Home Economics) with teaching and Hospital experience; B.Sc. Community Nursing (16 years of education) with minimum of three years hospital experience. Students completing…	Allama Iqbal Open University	Regular	Hospital dietitics, community nutrition, applied human nutrition, health promotion, medical sciences, nutritional epidemiology, food studies, institutional management, food microbiology, research methods , food theory and its application	http://www.aiou.edu.pk/foodsite/programmes_msc_communityhealthnutrition.html
131	Pir Mehr Ali Shah	Rawalpindi	Pakistan	Shamsabad, Muree Road Rawalpindi - Pakistan	92-051-9290466	1980	M.Sc Food Technology		B. Sc. (Hons.) Agriculture in the relevant subject with CGPA of at least 2.50/4.00. Must have passed GAT(General) with 50% marks.	University of Rawalpindi	Reular	NA	http://www.uaar.edu.pk/fcfs/department.php?dept_id=7
